# Supplementary material for: Comparative Characterization of Different Molecular Formats of Bispecific Antibodies Targeting EGFR and PD-L1
Source: Pharmaceutics. 2022 Jun 29;14(7):1381. doi: 10.3390/pharmaceutics14071381 (PMC9325241; doi:10.3390/pharmaceutics14071381)
Supplement: Supplementary file 1 [file pharmaceutics-14-01381-s001.zip]

Archive with 1 entries (1 files):
- pharmaceutics-1747822-supplementary.pdf
